# Supplementary material for: Efficacy and Safety of Syzygium cumini and Related Myrtaceae Interventions for Dysglycemia: A Systematic Review and Meta-Analysis of Randomized Controlled Trials
Source: Foods. 2026 Jul 1;15(13):2332. doi: 10.3390/foods15132332 (PMC13360929; doi:10.3390/foods15132332)
Supplement: Supplementary file 1 [file foods-15-02332-s001.zip]

Archive with 3 entries (3 files):
- Supplementary Figures S1-S9.pdf
- Table S1_search strategy.pdf
- Table S2-S4_subgroup analysis.pdf
